# Supplementary material for: Retroperitoneal bronchogenic cyst: a case report and literature review
Source: Front Oncol. 2024 Oct 31;14:1406270. doi: 10.3389/fonc.2024.1406270 (PMC11560907; doi:10.3389/fonc.2024.1406270)
Supplement: Supplementary file 3 [file Table1.xlsx]

## Sheet: Sheet1
Supplementary Table 1. Laboratory test results of adrenal function series and tumor biomarkers.
	Case 1	Case 2	Case3	Case 4	Normal range	unit
Adrenal function series
Angiotensin I (Standing Position)	0.94	/	4.16	5.05	0.93-6.56	ng/ml
Angiotensin I (Lying Position)	0.89 (↑)	/	2.06 (↑)	2.03 (↑)	0.5-0.79	ng/ml
Angiotensin II (Standing Position)	44 (↓)	/	72.88	111.62	55.3-115.3	ng/ml
Angiotensin II (Lying position)	57 (↑)	/	31.38	5.05	28.2-52.3	ng/ml
Aldosterone (Standing Position)	0.14	/	0.22	0.18	0.065-0.296	ng/ml
Aldosterone (Lying Position)	0.11	/	0.17	0.12	0.059-0.174	ng/ml
ACTH (8:00)	11.06	/	47.73	13.39	7.2-66.3	pg/ml
ACTH (15:00)	7.82	/	18.34	11.19	7.2-66.3	pg/ml
Cortisol (8:00)	196.5	/	351.6	355.2	171-536	nmol/L
Cortisol (15:00)	138.3	/	121.1	307.3	64-327	nmol/L
MN	/	/	/	20.6	<62	pg/ml
NMN	/	/	/	53.2	<145	pg/ml
3-MT	/	/	/	5	<18.4	pg/ml
24hU-VMA	/	/	6.65	/	0-12	mg/24h
Tumor Biomarker
CEA	/	0.66	/	0.38	0-5	ng/ml
AFP	/	1.29	/	5.32	0-7	ng/ml
CA199	/	6.01	/	5.05	0-30	U/ml
NSE	/	/	/	15.4	0-16.3	ng/ml
CA125	/	12.25	/	/	0-35	U/ml
CA153	/	5.77	/	/	0-25	U/ml
