# Supplementary material for: Retroperitoneal bronchogenic cyst: a case report and literature review
Source: Front Oncol. 2024 Oct 31;14:1406270. doi: 10.3389/fonc.2024.1406270 (PMC11560907; doi:10.3389/fonc.2024.1406270)
Supplement: Supplementary file 4 [file Table2.xlsx]

## Sheet: Sheet1
Supplementary table 2. Summary of literature reviews of published cases of retroperitoneal bronchogenic cyst
Author	Year	PMID	Age	Gender	Side	Size (mm)	Symptom	Blood routine	Adrenal function	Tumor Biomarkers	Surgery	Postoperation admission time
Wang	2023	36210305	52	F	L	39*26	None	N	/	AFP 7.38, CA19-9 49.55	Laparoscopic	/
Yang	2023	36923759	24	F	L	41*31*36	None	N	/	CA199 58, CA244 54	Retroperitoneal	9
			33	M	L	54*22*34	None	N	/	N	Retroperitoneal	3
			26	F	L	42*34*21	None	N	/	N	Retroperitoneal	4
Ricardo	2023	37603914	41	M	L	52*28	None	N	N	/	Unknown	/
Norikazu	2022	35185056	73	F	L	28*14	None	/	/	/	Unknown	/
Hu	2022	35023387	6	M	L	45*28*80	Pain	N	N	N	Laparoscopic	/
			18	M	L	71*36*70	None	N	N	N	laparoscopic alternative to laparotomy	/
			27	M	R	36*35*34	None	N	N	N	Laparoscopic	/
Li	2022	36313713	57	F	L	22*58	None	N	N	N	Laparoscopic	6
Mahmut	2022	36483171	38	F	L	63*25	Pain	N	N	N	Laparoscopic	4
Gong	2022	35979308	49	F	L	54*40	None	N	N	N	Retroperitoneal	4
Takeshi	2022	34369650	16	F	L	38	Pain	N	/	/	Laparoscopic	3
Xie	2022	36561609	48	M	L	30*40*60	Pain	N	/	N	Unknown	/
Filho	2022	34848933	66	F	L	62*30	Pain	Amylase>50u	/	CA199 95.43, CEA 56	Laparotomy	4
Sarah	2021	33336493	39	M	L	30	None	N	N	/	Laparoscopic	/
Yuan	2021	34544401	53	F	L	33*27*35	None	N	/	N	Laparoscopic	4
Kim	2021	36237471	40	M	L	80*93*87	None	/	/	/	Laparoscopic	7
Wu	2021	34540985	17	F	L	29*17*28	Pain	N	/	/	Laparoscopic	/
Ji	2021	32964892	41	F	L	39*32*30	Discomfort	N	N	N	Laparoscopic	3
Wen	2020	32436418	27	M	L	21*41	None	N	N	/	Laparoscopic	4
			33	M	R	31*59	None	N	/	/	Laparoscopic	4
Jayanthan	2020	32950943	46	M	L	40*34	dyspeptic symptom	N	/	/	Retroperitoneal	/
Vikash	2020	33062536	30	M	L	70*45	Pain	/	/	/	Laparoscopic	/
Basoglu	2018	30248283	38	F	L	63*25*55	Pain	N	N	N	Laparoscopic	4
Wang	2017	28767594	48	F	L	80*60*55	Pain	N	N	CA199 >1200	Laparoscopic	/
Tong	2015	26137131	36	F	L	150*94	Pain	N	/	/	Laparotomy	7
Yoon	2015	25767626	57	M	L	50*40	None	N	N	/	Laparoscopic	8
Gulay	2015	25673605	25	F	L	40*20*10	Pain	/	/	/	Laparoscopic	/
Jiang	2015	25546201	52	M	L	2.5*2.5*0.5	None	/	/	/	Retroperitoneal	/
Trehan	2015	26675877	34	F	R	100*60	heaviness	/	/	/	Laparoscopic	5
Zhang	2015	26770607	8	M	L	36*34*31	None	N	N	N	Laparoscopic	6
Dong	2014	24932307	30	F	L	15*20*20	None	N	N	/	Laparoscopic	4
Mirsadeghi	2014	25405122	23	M	L	118*130	Pain	N	/	/	Unknown	3
Cao	2014	25031770	51	M	L	45	None	N	N	/	Retroperitoneal	7
Maly	2014	24601704	Prenatal	F	L	150*50*50	None	N	/	/	Laparotomy	8
Tomosiro	2014	24599012	27	M	L	50	None	N	aldosterone slightly elevated	N	Laparoscopic	/
Joshua	2014	29452079	52	M	L	30*31*22	pain on defecation, constipation, and bloody stools	N	N	/	Biopsy and follow-up	/
Castro	2013	24381777	36	F	L	80	Pain	N	/	/	Laparoscopic	7
Janasch	2013	24468591	50	M	L	27*29*50	Pain	N	N	/	Retroperitoneal	4
Runge	2013	24403880	42	F	L	50*36*40	sharp continuous epigastric pain	N	N	N(CEA elevated in cyst content）	Laparoscopic	/
Kluger	2013	23846945	49	F	R	120*90*70	Pain	/	/	N	Laparotomy	/
Cai	2012	22664911	26	F	L	34*30	None	N	N	/	Unknown	/
			50	F	L	30	Pain	N	N	/	Laparoscopic	7
Kim	2012	22532911	48	M	L	70*75	aspecific thoracic discomfort	N	/	/	Laparotomy	/
Patrick	2012	22440987	23	F	L	52*40	Discomfort	N	N	/	Laparoscopic	/
Choi	2012	26388911	45	F	L	36	None	/	/	CA199 144.1	Unknown	/
Youssef	2010	20231633	44	M	L	31*16	None	N	N	/	Laparoscopic	/
			32	F	R	26	Pain	N	/	/	Laparotomy	/
Kazuki	2010	21150402	64	F	R	30	None	/	/	/	Laparoscopic	7
Obando	2009	19095083	67	M	L	39*37	None	/	/	/	Laparoscopic	/
Chung	2009	18468665	41	F	L	48*35*42	None	N	N	N	Laparoscopic	7
Onol	2009	19181637	36	M	L	60*58*50	None	N	N	/	Laparotomy	/
Kim	2007	17398276	17	M	L	32	Pain & nausea	N	/	N	Laparotomy	8
Sadatsugu	2007	17447486	39	M	L	45	Fever	WBC &CRP	N	/	Laparoscopic	/
Chu	2007	17568163	55	M	L	40*30	None	N	N	/	Laparoscopic	5
Terry	2007	17249466	75	F	L	50	Pain	N	N	/	Laparoscopic	5
Wang	2006	17116617	69	M	L	70*35*20	Discomfort	/	/	/	Unknown	/
			54	F	L	30*30*10	None	/	/	N	Unknown	/
Liang	2005	16447475	46	F	L	38*27	Pain	N	N	/	Laparotomy	/
Seung	2005	15854004	59	M	Peripancreatic	70	None	N	/	N	Laparotomy	/
Ishizuka	2004	15084776	36	M	L	50*30	/	N	N	/	Laparoscopic	/
Tomomoto	2003	12576850	41	F	L	55*52*92	Pain	/	/	/	Retroperitoneal	7
Anderson	2003	12637807	38	M	L	45	Pain & weight loss	N	/	/	Unknown	3
Hisatomi	2003	14628883	42	M	L	120*100*100	None	N	NA 291u, Dopamine 4621U	CA199 932U	Laparotomy	14
Matsubayashi	2003	12713567	62	M	L	100*30*30	None	N	/	/	Unknown	/
Hedayati	2003	13129560	59	F	L	70*50	None	N	N	/	Laparotomy	/
Ingu	2002	11948076	46	F	L	40	Left arm numbness	/	/	/	Laparotomy	14
Haddadin	2001	11577133	51	M	L	50	Pain	N	N	/	Laparotomy	4
Mirukami	2000	10926202	27	M	L	80*60	None	N	NA Slightly elevated	/	Laparotomy	7
Sullivan	1999	10365854	55	F	R	100*80*40	Lower abdomen discomfort	/	/	/	Laparotomy	/
Itoh	1999	10355969	46	F	L	80*80*70	Pain	N	N	/	Unknown	/
Yang	1999	10565268	30	M	L	70	None	/	/	/	Unknown	/
Buckley	1998	9694496	46	F	L	27*40*40	Pain & weight loss	N	/	/	Laparotomy	/
Yamamoto	1998	18493480	49	F	R	32*22	None	N	N	/	Laparoscopic	7
Kajiya	1997	9000370	72	M	L	35	Fullness and discomfort	/	/	/	Laparotomy	/
Cetinkursun	1997	9165257	20	M	L	40*30	Recurrent urinary tract infection	N	N	/	Laparotomy	5
Doggett	1997	9247635	44	M	L	80*60	Pain	N	N	/	Laparotomy	4
Tokuda	1997	8996372	24	F	L	30	None	/	/	/	Laparoscopic	/
Rasl	1996	8933660	21	M	L	40	None	N	N	/	Laparotomy	/
Fischbach	1994	7885786	12	M	R	15*13	None	/	/	/	Laparotomy	/
Swanson	1991	1765920	4	F	L	21	None	N	N	/	Laparotomy	/
